# Supplementary material for: From Single Organisms to Communities: Modeling Methanotrophs and Their Satellites
Source: Microorganisms. 2025 Dec 19;14(1):3. doi: 10.3390/microorganisms14010003 (PMC12843989; doi:10.3390/microorganisms14010003)
Supplement: Supplementary file 1 [file microorganisms-14-00003-s001.zip]

Archive with 1 entries (1 files):
- microorganisms-3973052-supplementary.xlsx
