# Supplementary material for: From Single Organisms to Communities: Modeling Methanotrophs and Their Satellites
Source: Microorganisms. 2025 Dec 19;14(1):3. doi: 10.3390/microorganisms14010003 (PMC12843989; doi:10.3390/microorganisms14010003)
Supplement: Supplementary file 1 [file microorganisms-14-00003-s001.zip › microorganisms-3973052-supplementary.xlsx]

## Sheet: Table S1
Organism	A. vinelandii DJ	A. vinelandii DJ	C. necator H16	E. coli BL21(DE3)	E. coli BL21(DE3)	E. coli BL21(DE3)	P. putida KT2440	P. putida KT2440	P. putida KT2440	P. putida KT2440	P. putida KT2440
Models ID/ MEMOTE test score	iAA1300	iDT1278	iCN1361	iB21_1397	iEC1356_Bl21DE3	iECD_1391	PpuMBEL1071	iJN1463	iJN746	iJP815	iJP962
Stoichiometric Consistency	0	1	1	0	0	0	0	0	1	0	1
Mass Balance	1	1	0.997	0.993	0.973	0.993	0	0.996	0.997	0	0
Charge Balance	0.127	0.13	1	0.992	1	0.992	0	0.997	0.995	0.983	0.982
Metabolite Connectivity	1	1	1	1	1	1	1	0.995	0.998	0.999	1
Sub Total	0.43	0.86	0.99	0.54	0.54	0.54	0.23	0.54	0.98	0.42	0.85
Annotation_met	0.715	0.25	0.756	0.79	0.789	0.79	0.25	0.764	0.25	0.25	0.25
Annotation_rxn	0.731	0.25	0.716	0.811	0.81	0.811	0.25	0.786	0.25	0.25	0.25
Annotation_gene	0	0	0.633	0.433	0.367	0.367	0	0.433	0	0	0
Annotation_sbo	0.463	0	0.904	0.907	0.908	0.907	0	1	0	0	0
Total Score	0.46	0.37	0.9	0.72	0.72	0.72	0.13	0.76	0.42	0.2	0.37
